# Supplementary material for: Sucralose Promotes Benzo(a)Pyrene-Induced Renal Toxicity in Mice by Regulating P-glycoprotein
Source: Antioxidants (Basel). 2025 Apr 16;14(4):474. doi: 10.3390/antiox14040474 (PMC12024012; doi:10.3390/antiox14040474)
Supplement: Supplementary file 1 [file antioxidants-14-00474-s001.zip]

Archive with 1 entries (1 files):
- antioxidants-3548758-supplementary.pdf
